# Supplementary material for: Divergent HIV-1 Restriction Phenotypes of IFITMs Expressed in Target Cells and Incorporated into Virions
Source: Biomolecules. 2026 Mar 18;16(3):459. doi: 10.3390/biom16030459 (PMC13023901; doi:10.3390/biom16030459)
Supplement: Supplementary file 1 [file biomolecules-16-00459-s001.zip]

Archive with 1 entries (1 files):
- biomolecules-4178069-supplementary.pdf
